# Supplementary material for: Global Analysis of Arabidopsis/Downy Mildew Interactions Reveals Prevalence of Incomplete Resistance and Rapid Evolution of Pathogen Recognition
Source: PLoS One. 2011 Dec 14;6(12):e28765. doi: 10.1371/journal.pone.0028765 (PMC3237489; doi:10.1371/journal.pone.0028765)
Supplement: Table S1 — Phenotypic responses of 83 Arabidopsis accessions to H. arabidopsidis strains Emoy2, Maks9, Emco5, Cala2 and Emwa1. Accessions are listed in alphabetical order. Coloring scheme: brown – absence of asexual sporulation on both cotyledons and true leaves, orange – sporulation is present on cotyledons, but not on true leaves, yellow – sporulation is present on both cotyledons and true leaves. Numbers indicate phenotypic scoring (type 1 to 5, described in the text) for the interactions that have been analyzed by microscopy (see Datasets S1, S2, S3, S4, S5), n – data not available. The first number in each column corresponds to the score on cotyledons, the second number to the score on true leaves. (XLS) [file pone.0028765.s003.xls]

## Sheet: Spores
Column1	name	region	Emoy2 (cotyledons)	Maks1 (cotyledons)	Emco5 (cotyledons / true leaves)	Cala2 (cotyledons)	Emwa1 (cotyledons)
67	Ag-0	France	R/R	S/S	R/R	R/R	R/R
63	An-1	Belgium	S/S	S/S	S/S	R/R	R/R
70	Bay-0	Germany	S/S	S/S	S/S	R/R	S/R
27	Bor-1	Czech	R/R	R/R	R/R	R/R	R/R
28	Bor-4	Czech	R/R	S/S	R/R	R/R	R/R
65	Br-0	Czech	S/S	S/S	S/R	R/R	R/R
93	Bur-0	Ireland	S/S	R/R	S/S	S/S	S/S
57	C24	Portugal	R/R	R/R	R/R	S/R	R/R
39	CIBC-5	England	R/R	S/S	R/R	R/R	S/R
62	Col-0	Germany?	R/R	S/S	S/S?	R/R	R/R
58	CS22491	Russia	R/R	S/S	R/R	R/R	R/R
76	Ct-1	Italy	S/R	R/R	R/R	S/S	R/R
51	Cvi-0	Cape Verde	R/n	S/n	R/R	S/S	S/S
9	Eden-1	N Sweden	S/R	S/S	S/R	R/R	S/S
94	Edi-0	Scotland	S/R	R/R	S/S	R/R	S/R
53	Ei-2	Germany	S/S	S?/n	S/S	R/R	S/S
66	Est-1	Estonia	R/R	R/R	R/R	R/R	R/R
82	Fei-0	Portugal	S/S	R/R	S/S	S/S	R/R
71	Ga-0	Germany	S/S	S/S	R/R	S/S	S/S
46	Got-22	Germany	S/S	S/S	S/S	R/R	S/R
45	Got-7	Germany	R/R	S/R	S/R	R/R	S/S
54	Gu-0	Germany	S/S	R/R	S/S	S/S	S/S
68	Gy-0	France	S/S	S/S	S/R	R/R	S/S
34	HR-10	England	R/R	R/R	S/S	S/S	R/R
33	HR-5	England	R/R	R/R	S/S	R/R	S/R
75	Kas-2	Kashmir	S/n	R/R	S/R	R/R	R/R
91	Kin-0	USA	R/R	R/R	R/R	S/S	R/R
3	Knox-10	USA	S/S	S/S	R/R	S/S	S/S
4	Knox-18	USA	S/S	S/S	R/R	S/S	S/S
88	Kondara	Tajikistan	R/R	S/R	R/R	R/R	R/R
43	Kz-1	Kazakhstan	S/S	S/S	S/S	S/R?	S/S
44	Kz-9	Kazakhstan	R/R	R/R	R/R	S/S	R/R
55	Ler-1	Poland	R/R	R/R	R/R	S/S	R/R
87	LL-0	Spain	S/S	S/S	S/R	R	R/R
11	Lov-1	N Sweden	S/?	S/S	R/R	S/S	I/R
12	Lov-5	N Sweden	S/R	S/S	R/R	R/R	S/S
31	Lp2-2	Czech	S/S	S/S	R/R	R/R	S/R
52	Lz-0	France	R/?	S?/?	R/R	R/R	R/R
77	Mr-0	Italy	S/R	R	R/R	S/S	S/R
72	Mrk-0	Germany	S/S	S/R	S/S	S/S	S/S
92	Ms-0	Russia	R/R	R/R	R/R	R/R	R/R
79	Mt-0	Libya	R/R	R/R	R/R	R/R	R/R
73	Mz-0	Germany	R/R	R/R	R/R	S/R	R/R
56	Nd-1	Germany	R/R	R/R	R/R	S/S	S/S
36	NFA-10	England	S/S	S/S	R/R	R/R	S/R
35	NFA-8	England	S/S	S/S	S/S	S/S	S/S
80	Nok-3	Netherlands	R/R	R/R	R/R	S/R	R/R
22	Omo2-3	S Sweden	S/?	S/S	S/R	S/S	S/R
95	Oy-0	Norway	S/S	S/R	S/R	R/R	S/S
8	Pna-10	USA	S/S	S/S	R/R	S/S	S/S
7	Pna-17	USA	S/S	S/S	R/R	S/S	S/S
86	Pro-0	Spain	S/S	R/R	S/S	S/S	S/S
30	Pu2-23	Croatia	R/R	R/R	S/S	S/R	R/R
29	Pu2-7	Croatia	R/R	R/R	R/R	R/R	R/R
69	Ra-0	France	S/S	S/S	S/S	S/S	S/S
47	Ren-1	France	R/R	S/S	R/R	S/R	R/R
48	Ren-11	France	R/R	S/S	R/R	S/S	S/R
5	Rmx-A02	USA	S/S	S/S	S/S	R/R	S/S
6	Rmx-A180	USA	S/S	S/S	R/R	R/R	S/S
2	RRS-10	USA	S/S	S/S	R/R	S/S	S/S
1	RRS-7	USA	R/R	R/R	R/R	R/R	R/R
83	Se-0	Spain	S/S	S/S	S/S	R/R	S/S
89	Shahdara	Tajikistan	R/R	R/R	S/S	R/R	R/R
90	Sorbo	Tajikistan	S/S	S/S	R/R	R/R	S/S
19	Spr1-2	S Sweden	S/R	I/I	R/R	R/R	S/R
20	Spr1-6	S Sweden	R/R	R/R	R/R	R/R	R/R
37	Sq-1	England	R/R	R/R	S/R	S/S	R/R
38	Sq-8	England	S/S	S/S	S/R	R/R	S/S
41	Tamm-2	Finland	S/S	S/S	S/S	R/R	S/S
84	Ts-1	Spain	R/R	R/R	R/R	S/R	S/S
85	Ts-5	Spain	R/R	S/S	R/R	R/R	R/R
78	Tsu-1	Japan	S/S	S/S	S/S	S/S	S/S
24	Ull2-3	S Sweden	S/S	S/S	S/S	S/S	S/S
23	Ull2-5	S Sweden	S/n	S/S	S/S	R/R	S/R
50	Uod-7	Czech	R/R	S/S	R/R	R/R	R/R
18	Var2-6	S Sweden	R/R	R/R	R/R	S/R	R/R
81	Wa-1	Poland	S/R	R/R	R/R	R/R	R/R
59	Wei-0	Switzerland	S/S	R/R	S/S	R/R	S/S
60	Ws-0	Ukraine	R/R	R/R	S/S	R/R	S/S
96	Ws-2	Ukraine	R/R	R/R	S/S	R/R	S/S
74	Wt-5	Germany	R/R	R/R	S/R	R/R	S/R
25	Zdr-1	Czech	R/R	R/R	R/R	R/R	R/R
26	Zdr-6	Czech	R/R	R/R	R/R	R/R	R/R
64					S/R?	S/S	R/R

## Sheet: Discrete phenotypes
Column1	name	region	Emoy2 (cotyledons)	Maks1 (cotyledons)	Emco5 (cotyledons / true leaves)	Cala2 (cotyledons)	Emwa1 (cotyledons)	intensity emwa
1	RRS-7	USA	n n	2 1	1 1	n n	n 3N	2
2	RRS-10	USA	n n	5 5	1 1	n n	3S 3S	2
3	Knox-10	USA	5 5	5 5	1 1	n n	5S 5S	3
4	Knox-18	USA	3 3	5 5	1 1	n n	4S 3S	2
5	Rmx-A02	USA	5 5	5 5	5 5	n n	5S 5S	3
6	Rmx-A180	USA	4 4	5 5	2 1	n n	5S 5S	3
7	Pna-17	USA	5 4	5 5	1 1	n n	5S 5S	3
8	Pna-10	USA	n n	5 4	n n	n n	5S 5S	3
9	Eden-1	N Sweden	3 1	5 5	4 1	n n	5S 4S	3
11	Lov-1	N Sweden	5 5	5 5	2 1	n n	3N 1N	1
12	Lov-5	N Sweden	5 3	5 4	2 1	n n	3S 3S	2
18	Var2-6	S Sweden	n n	2 1	1 1	n n	1N 1N	1
19	Spr1-2	S Sweden	3 3	3 1	2 2	n n	4S 3N	2
20	Spr1-6	S Sweden	n 1	5 4	1 1	n n	4N 1N	1
22	Omo2-3	S Sweden	3 3	5 5	5 1	n n	3S 1N	1
23	Ull2-5	S Sweden	3 1	5 5	5 5	n n	3S 1N	1
24	Ull2-3	S Sweden	5 5	5 5	3 3	n n	5S 5S	3
25	Zdr-1	Czech	2 2	2 2	1 1	n n	4N 4N	3
26	Zdr-6	Czech	3 3	2 2	1 1	n n	3N 3N	2
27	Bor-1	Czech	2 1	2 2	1 1	n n	1N 1N	1
28	Bor-4	Czech	1 1	3 3	1 1	n n	1N 1N	1
29	Pu2-7	Croatia	1 n	1 1	1 1	n n	1N 1N	1
30	Pu2-23	Croatia	1 1	2 1	5 3	n n	1N 1N	1
31	Lp2-2	Czech	3 3	3 n	1 1	n n	3S 3N	2
33	HR-5	England	2 3	2 1	4 3	n n	3S 1N	1
34	HR-10	England	2 1	2 n	5 3	n n	3N 1N	1
35	NFA-8	England	5 5	5 5	5 5	n n	4S 4S	3
36	NFA-10	England	5 5	5 5	2 2	n n	4S 3N	2
37	Sq-1	England	1 1	2 n	3 n	n n	1N 1N	1
38	Sq-8	England	4 4	5 4	2 n	n n	4S 3S	2
39	CIBC-5	England	3 1	5 5	1 1	n n	4S 1N	1
41	Tamm-2	Finland	5 5	n n	3 4	n n	5S 5S	3
43	Kz-1	Kazakhstan	5 5	5 5	5 n	n n	5S 5S	3
44	Kz-9	Kazakhstan	1 1	2 2	2 n	n n	3N 1N	1
45	Got-7	Germany	2 1	4 n	5 n	n n	3S 3S	2
46	Got-22	Germany	3 3	5 5	5 5	n n	3S 1N	1
47	Ren-1	France	n n	5 5	1 n	n n	3N 1N	1
48	Ren-11	France	n 3	5 5	3 n	n n	3S 1N	1
50	Uod-7	Czech	3 n	5 5	3 3	n n	2N 1N	1
51	Cvi-0	Cape Verde	n n	n n	1 1	n n	5S 5S	3
52	Lz-0	France	2 n	n n	2 1	n n	1N 1N	1
53	Ei-2	Germany	5 5	n n	5 5	n n	5S 5S	3
54	Gu-0	Germany	5 5	2 2	5 3	n n	5S 5S	3
55	Ler-1	Poland	1 1	n n	1 1	n n	2N 1N	1
56	Nd-1	Germany	1 1	n n	1 1	n n	5S 5S	3
57	C24	Portugal	3 1	n n	2 1	n n	1N 1N	1
58	CS22491	Russia	2 n	n 3	2 1	n n	2N 2N	1
59	Wei-0	Switzerland	5 n	n n	5 5	n n	5S 5S	3
60	Ws-0	Ukraine	1 1	n 1	5 5	n n	5S 5S	3
62	Col-0	Germany?	1 1	n n	5 n	n n	3N 1N	1
63	An-1	Belgium	n n	4 3	4 n	n n	2N 1N	1
64			n n	n n	2 n	n n
65	Br-0	Czech	n n	5 n	5 n	n n	3N 1N	1
66	Est-1	Estonia	1 1	2 n	1 1	n n	3N 2N	1
67	Ag-0	France	n n	5 5	1 1	n n	2N 2N	1
68	Gy-0	France	n n	5 5	2 n	n n	5S 5S	3
69	Ra-0	France	n n	n n	5 n	n n	5S 5S	3
70	Bay-0	Germany	5 5	n 5	5 3	n n	5S 2N	1
71	Ga-0	Germany	4 5	3 3	5 2	n n	5S 4S	3
72	Mrk-0	Germany	n n	n n	5 3	n n	5S 3N	2
73	Mz-0	Germany	n n	2 1	1 n	n n	1N 1N	1
74	Wt-5	Germany	n n	1 n	3 1	n n	3S 1N	1
75	Kas-2	Kashmir	3 n	3 n	n n	n n	3N 1N	1
76	Ct-1	Italy	3 1	1 n	2 1	n n	1N 1N	1
77	Mr-0	Italy	3 1	n n	3 1	n n	3S 1N	1
78	Tsu-1	Japan	5 5	5 5	5 5	n n	5S 3S	2
79	Mt-0	Libya	n 1	3 1	2 1	n n	2N 1N	1
80	Nok-3	Netherlands	n n	n n	1 1	n n	4N 3N	2
81	Wa-1	Poland	3 1	1 n	3 1	n n	3N 1N	1
82	Fei-0	Portugal	5 5	n n	5 5	n n	4N 4N	3
83	Se-0	Spain	5 5	n 4	5 5	n n	4S 4S	3
84	Ts-1	Spain	n n	n n	1 1	n n	5S 3S	2
85	Ts-5	Spain	2 n	3 n	2 2	n n	2N 1N	1
86	Pro-0	Spain	5 5	4 n	5 5	n n	5S 5S	3
87	LL-0	Spain	5 5	n n	3 n	n n	1N 1N	1
88	Kondara	Tajikistan	3 2	3 3	1 1	n n	1N 1N	1
89	Shahdara	Tajikistan	3 1	n 1	n n	n n	1N 1N	1
90	Sorbo	Tajikistan	5 5	n 3	3 1	n n	5S 5S	3
91	Kin-0	USA	1 1	n n	n n	n n	2N 2N	1
92	Ms-0	Russia	2 2	3 n	2 1	n n	2N 1N	1
93	Bur-0	Ireland	5 5	n n	5 5	n n	5S 5S	3
94	Edi-0	Scotland	n n	n n	5 5	n n	3S 1N	1
95	Oy-0	Norway	5 5	n n	5 3	n n	5S 5S	3
96	Ws-2	Ukraine	2 1	1 n	5 5	n n	5S 5S	3
				Emoy2	Maks9	Cala2
			Col-0	1 1	n n	n n
			Nd-1	1 1	n n	n n
			Ws-2	2 1	1 n	n n
			Zdr-1	2 2	2 2	n n
			Pu2-23	1 1	2 1	n n
			Kz-1	5 5	5 5	n n
			Est-1	2 1	1 n	n n

## Sheet: genotypic clustering
Clustering number	Genottype clustering
Column1	Column2	Column3	Column4	Column5	Column6	Column7	Column8
1	Mr-0	Italy	3 1	n n	3 1	S S	3 1
2	Cvi-0	Cape Verde	2 2	n n	1 1	S S	5 5
3	Ct-1	Italy	3 1	1 n	1 1	S S	1 n
4	Ms-0	Russia	2 2	3 n	1 1	R R	2 1
5	CS22491	Russia	2 n	n 4	2 1	R R	2 2
6	Kas-2	Kashmir	3 n	3 n	n n	R R	3 1
7	Sorbo	Tajikistan	5 5	n 3	3 3	R R	5 5
8	Kondara	Tajikistan	3 3	4 4	1 1	R R	1 1
9	Shahdara	Tajikistan	4 1	n 1	2 1	R R	1 1
10	Kz-1	Kazakhstan	5 5	5 5	5 5	S R	5 5
11	Kz-9	Kazakhstan	1 1	2 2	2 1	S S	3 1
12	Eden-1	N Sweden	3 1	5 4	4 1	R R	5 4
13	Tamm-2	Finland	5 5	n n	3 3	R R	5 5
14	Lov-1	N Sweden	5 5	5 5	2 1	S S	3 1
15	Lov-5	N Sweden	5 5	5 4	1 1	R R	3 3
16	Se-0	Spain	5 5	n 4	5 5	R R	4 4
17	Ts-5	Spain	2 n	4 n	2 2	R R	2 1
18	Ts-1	Spain	2 1	n n	1 1	S n	5 3
19	LL-0	Spain	5 3	n n	3 n	S S	1 1
20	Got-7	Germany	2 1	4 n	5 n	S R	3 3
21	Got-22	Germany	3 5	4 5	5 5	R R	3 1
22	Spr1-2	S Sweden	3 3	3 1	2 3	R R	4 3
23	Var2-6	S Sweden	1 1	2 1	1 1	n S	1 1
24	Ull2-5	S Sweden	1 1	4 4	4 1	R R	3 1
25	Spr1-6	S Sweden	2 1	n n	1 1	R R	4 1
26	Omo2-3	S Sweden	3 3	5 4	3 1	S S	3 1
27	Ler-1	Poland	1 1	n n	1 n	S S	2 1
28	Zdr-1	Czech	2 2	2 2	2 2	n R	4 4
29	Pu2-7	Croatia	1 1	1 n	1 1	R R	1 n
30	Pu2-23	Croatia	1 1	2 1	3 3	S S	1 1
31	Bor-4	Czech	1 1	4 3	2 2	R R	1 1
32	Zdr-6	Czech	3 3	3 3	1 1	R R	3 3
33	Bor-1	Czech	2 1	2 2	1 1	R R	1 1
34	Lp2-2	Czech	5 5	3 n	1 1	R R	3 3
35	Wei-0	Switzerland	5 n	n n	5 5	R R	5 5
36	Ga-0	Germany	4 5	3 3	5 2	S S	5 4
37	Ws-0	Ukraine	1 1	n 1	5 5	R R	5 5
38	Uod-7	Czech	2 1	5 5	4 3	S R	2 1
39	Wa-1	Poland	2 1	1 n	3 1	R R	3 1
40	Ws-2	Ukraine	1 1	1 n	5 5	R R	5 5
41	An-1	Belgium	2 1	5 4	5 n	R R	2 1
42	Nok-3	Netherlands	2 n	n n	1 1	S S	4 3
43	Ull2-3	S Sweden	5 5	5 5	3 3	S S	5 5
44	Nd-1	Germany	2 1	n n	1 1	S S	5 5
45	Mz-0	Germany	5 5	3 1	1 n	S S	1 1
46	RRS-7	USA	n 1	1 1	1 1	R R	n 3
47	Wt-5	Germany	1 n	1 n	3 1	R R	3 1
48	Est-1	Estonia	1 1	1 n	1 1	R R	3 2
49	Oy-0	Norway	5 5	n n	5 3	R R	5 5
50	Mt-0	Libya	1 1	3 1	2 1	R R	2 1
51	Gu-0	Germany	5 5	2 1	5 5	S S	5 5
52	Col-0	Germany?	1 n	n n	5 n	R R	3 1
53	Knox-18	USA	3 3	5 5	1 1	S S	4 3
54	Rmx-A180	USA	4 4	5 5	2 1	R R	5 5
55	Pna-17	USA	5 3	5 5	1 1	S S	5 5
56	Rmx-A02	USA	3 3	5 5	4 4	R R	5 5
57	RRS-10	USA	5 3	5 5	1 1	S S	5 5
58	Knox-10	USA	5 5	5 5	1 1	n S	5 5
59	Pna-10	USA	5 5	5 5	1 n	S S	5 5
60	Tsu-1	Japan	5 5	5 5	5 5	S S	3 3
61	Sq-8	England	5 5	5 4	2 1	R R	4 3
62	Edi-0	Scotland	2 1	n n	5 5	R R	3 1
63	Bay-0	Germany	5 5	n 5	5 3	n R	5 3
64	Ei-2	Germany	5 5	n n	5 5	R R	5 5
65	Mrk-0	Germany	5 5	n n	5 4	S S	5 3
66	Br-0	Czech	1 1	5 n	5 n	R R	3 1
67	Ag-0	France	2 n	5 5	1 1	n n	2 2
68	Lz-0	France	2 n	n n	2 1	R R	1 1
69	Ra-0	France	5 5	n n	5 5	S S	5 5
70	Pro-0	Spain	5 5	4 n	5 5	S S	5 5
71	Ren-1	France	n n	5 5	1 n	S S	3 1
72	Ren-11	France	3 3	5 5	3 n	S S	3 1
73	Kin-0	USA	2 n	n n	3 1	S S	2 2
74	Gy-0	France	3 3	5 4	2 n	R R	5 5
75	Fei-0	Portugal	5 5	n n	5 5	S S	4 4
76	NFA-10	England	5 5	5 5	1 1	R R	4 3
77	Sq-1	England	1 1	1 n	3 n	S S	1 1
78	HR-10	England	2 1	2 n	5 3	S S	3 1
79	NFA-8	England	5 5	5 5	5 5	S S	4 4
80	HR-5	England	2 3	2 1	4 3	R R	3 1
81	CIBC-5	England	3 1	5 5	1 1	R R	4 1
82	C24	Portugal	1 1	n n	2 1	S R	1 1
83	Bur-0	Ireland	5 5	n n	5 5	S S	5 5

## Sheet: sporulation
Column1	Column2	Column3	Column4	Column5	Column6	Column7	Column82
	Ag-0	France	R R	S S	R R	R R	R R	67
	An-1	Belgium	R R	S S	S S	R R	R R	63
	Bay-0	Germany	S S	S S	S S	R R	S R	70
	Bor-1	Czech	R R	R R	R R	R R	R R	27
	Bor-4	Czech	R R	S S	R R	R R	R R	28
	Br-0	Czech	R R	S S	S R	R R	R R	65
	Bur-0	Ireland	S S	R R	S S	S S	S S	93
	C24	Portugal	R R	R R	R R	S R	R R	57
	CIBC-5	England	R R	S S	R R	R R	S R	39
	Col-0	Germany?	R R	S S	S R	R R	R R	62
	CS22491	Russia	R R	S S	R R	R R	R R	58
	Ct-1	Italy	S R	R R	R R	S S	R R	76
	Cvi-0	Cape Verde	R R	S S	R R	S S	S S	51
	Eden-1	N Sweden	S R	S S	R R	R R	S S	9
	Edi-0	Scotland	R R	R R	S S	R R	S R	94
	Ei-2	Germany	S S	S S	S S	R R	S S	53
	Est-1	Estonia	R R	R R	R R	R R	R R	66
	Fei-0	Portugal	S S	S S	S S	S S	R R	82
	Ga-0	Germany	S S	S S	S R	S S	S S	71
	Got-22	Germany	S S	S S	S S	R R	S R	46
	Got-7	Germany	R R	S R	S R	S R	S S	45
1	Gu-0	Germany	S S	R R	S S	S S	S S	54
	Gy-0	France	S S	S S	R R	R R	S S	68
	HR-10	England	R R	R R	S S	S S	R R	34
	HR-5	England	R R	R R	S S	R R	S R	33
	Kas-2	Kashmir	S S	R R	S R	R R	R R	75
	Kin-0	USA	R R	R R	R R	S S	R R	91
	Knox-10	USA	S S	S S	R R	S S	S S	3
	Knox-18	USA	S S	S S	R R	S S	S S	4
	Kondara	Tajikistan	R R	S R	R R	R R	R R	88
	Kz-1	Kazakhstan	S S	S S	S S	S R	S S	43
	Kz-9	Kazakhstan	R R	R R	R R	S S	R R	44
	Ler-1	Poland	R R	R R	R R	S S	R R	55
	LL-0	Spain	S S	S S	S R	S S	R R	87
	Lov-1	N Sweden	S S	S S	R R	S S	R R	11
	Lov-5	N Sweden	S S	S S	R R	R R	S S	12
	Lp2-2	Czech	S S	S S	R R	R R	S R	31
	Lz-0	France	R R	S S	R R	R R	R R	52
	Mr-0	Italy	S R	R R	R R	S S	S R	77
	Mrk-0	Germany	S S	S S	S S	S S	S S	72
	Ms-0	Russia	R R	R R	R R	R R	R R	92
2	Mt-0	Libya	R R	R R	R R	R R	R R	79
3	Mz-0	Germany	S S	R R	R R	S S	R R	73
	Nd-1	Germany	R R	R R	R R	S S	S S	56
	NFA-10	England	S S	S S	R R	R R	S R	36
	NFA-8	England	S S	S S	S S	S S	S S	35
	Nok-3	Netherlands	R R	R R	R R	S S	R R	80
	Omo2-3	S Sweden	S S	S S	R R	S S	S R	22
	Oy-0	Norway	S S	S R	S R	R R	S S	95
	Pna-10	USA	S S	S S	R R	S S	S S	8
	Pna-17	USA	S S	S S	R R	S S	S S	7
	Pro-0	Spain	S S	R R	S S	S S	S S	86
	Pu2-23	Croatia	R R	R R	S S	S S	R R	30
	Pu2-7	Croatia	R R	R R	R R	R R	R R	29
	Ra-0	France	S S	S S	S S	S S	S S	69
	Ren-1	France	R R	S S	R R	S S	R R	47
	Ren-11	France	R R	S S	R R	S S	S R	48
	Rmx-A02	USA	S S	S S	S R	R R	S S	5
	Rmx-A180	USA	S S	S S	R R	R R	S S	6
	RRS-10	USA	S S	S S	R R	S S	S S	2
	RRS-7	USA	R R	R R	R R	R R	R R	1
	Se-0	Spain	S S	S S	S S	R R	S S	83
	Shahdara	Tajikistan	R R	R R	R R	R R	R R	89
	Sorbo	Tajikistan	S S	S S	R R	R R	S S	90
	Spr1-2	S Sweden	S R	S R	R R	R R	S R	19
	Spr1-6	S Sweden	R R	R R	R R	R R	R R	20
	Sq-1	England	R R	R R	S R	S S	R R	37
	Sq-8	England	S S	S S	S R	R R	S S	38
	Tamm-2	Finland	S S	S S	S S	R R	S S	41
	Ts-1	Spain	R R	R R	R R	S S	S S	84
	Ts-5	Spain	R R	S R	R R	R R	R R	85
	Tsu-1	Japan	S S	S S	S S	S S	S S	78
	Ull2-3	S Sweden	S S	S S	S R	S S	S S	24
	Ull2-5	S Sweden	R R	S S	S R	R R	S R	23
	Uod-7	Czech	R R	S S	R R	S R	R R	50
	Var2-6	S Sweden	R R	R R	R R	S S	R R	18
	Wa-1	Poland	R R	R R	R R	R R	R R	81
	Wei-0	Switzerland	S S	R R	S S	R R	S S	59
	Ws-0	Ukraine	R R	R R	S S	R R	S S	60
	Ws-2	Ukraine	R R	R R	S S	R R	S S	96
	Wt-5	Germany	R R	R R	S R	R R	S R	74
	Zdr-1	Czech	R R	R R	R R	R R	R R	25
	Zdr-6	Czech	R R	R R	R R	R R	R R	26

## Sheet: Sheet1
Accessions are listed in alphabetical order. Coloring scheme: brown – absence of asexual sporulation on both cotyledons and true leaves, orange – sporulation is present on cotyledons, but not on true leaves, yellow – sporulation is present on both cotyledons and true leaves. Numbers indicate phenotypic scoring (type 1 to 5, described in the text) for the interactions that have been analyzed by mi…
Accession	Stock #	Origin	Emoy2	Maks9	Emco5	Cala2	Emwa1	ID used for Blind testing
Ag-0	CS22-630	France	2 n	5 5	1 1	n n	2 2	67
An-1	CS22-626	Belgium	2 1	5 4	5 n	3 1	2 1	63
Bay-0	CS22-633	Germany	5 5	5 5	5 3	3 3	5 3	70
Bor-1	CS22-590	Czech	2 1	2 2	1 1	2 2	1 1	27
Bor-4	CS22-591	Czech	1 1	4 3	2 2	2 1	1 1	28
Br-0	CS22-628	Czech	1 1	5 5	5 n	n n	3 1	65
Bur-0	CS22-656	Ireland	5 5	2 2	5 5	5 5	5 5	93
C24	CS22-620	Portugal	1 1	1 1	2 1	3 1	1 1	57
CIBC-5	CS22-602	England	3 1	5 5	1 1	1 1	4 1	39
Col-0	CS22-625	Canada	1 n	5 5	5 n	2 1	3 1	62
Ct-1	CS22-639	Italy	3 1	1 n	1 1	3 3	1 n	76
Cvi-0	CS22-614	Cape Verde	2 2	5 n	1 1	5 5	5 5	51
Eden-1	CS22-572	N Sweden	3 1	4 4	4 1	2 1	5 4	9
Edi-0	CS22-657	Scotland	2 1	1 1	5 5	1 1	3 1	94
Ei-2	CS22-616	Germany	5 5	n 5	5 5	1 1	5 5	53
Est-1	CS22-629	Estonia	1 1	1 1	1 1	1 1	3 2	66
Fei-0	CS22-645	Portugal	5 5	5 5	5 5	4 4	4 4	82
Ga-0	CS22-634	Germany	4 5	3 3	5 2	4 4	5 4	71
Got-22	CS22-609	Germany	3 5	4 5	5 5	n n	3 1	46
Got-7	CS22-608	Germany	2 1	4 n	5 n	3 1	3 3	45
Gu-0	CS22-617	Germany	5 5	2 1	5 5	n n	5 5	54
Gy-0	CS22-631	France	3 3	5 4	2 n	n n	5 5	68
HR-10	CS22-597	England	2 1	2 n	5 3	5 5	3 1	34
HR-5	CS22-596	England	2 3	2 1	4 3	2 1	3 1	33
Kas-2	CS22-638	Kashmir	3 n	3 n	n n	1 n	3 1	75
Kin-0	CS22-654	USA	2 n	2 1	3 1	4 4	2 2	91
Knox-10	CS22-566	USA	5 5	5 5	1 1	5 5	5 5	3
Knox-18	CS22-567	USA	3 3	5 5	1 1	5 5	4 3	4
Kondara	CS22-651	Tajikistan	3 3	4 4	1 1	1 1	1 1	88
Kz-1	CS22-606	Kazakhstan	5 5	5 5	5 5	3 3	5 5	43
Kz-9	CS22-607	Kazakhstan	1 1	2 2	2 1	5 5	3 1	44
Ler-1	CS22-618	Poland	1 1	2 1	1 n	5 5	2 1	55
LL-0	CS22-650	Spain	5 3	n n	3 n	4 4	1 1	87
Lov-1	CS22-574	N Sweden	5 5	5 5	2 1	5 5	3 1	11
Lov-5	CS22-575	N Sweden	5 5	5 4	1 1	2 1	3 3	12
Lp2-2	CS22-594	Czech	5 5	3 n	1 1	2 2	3 3	31
Lz-0	CS22-615	France	2 n	5 n	2 1	1 1	1 1	52
Mr-0	CS22-640	Italy	3 1	n n	3 1	5 5	3 1	77
Mrk-0	CS22-635	Germany	5 5	5 5	5 4	5 5	5 3	72
Ms-0	CS22-655	Russia	2 2	3 1	1 1	3 3	2 1	92
Mt-0	CS22-642	Libya	1 1	3 1	2 1	1 1	2 1	79
Mz-0	CS22-636	Germany	5 5	3 1	1 n	n 4	1 1	73
N13		Russia	2 n	4 4	2 1	n n	2 2	58
Nd-1	CS22-619	Germany	2 1	2 1	1 1	5 5	5 5	56
NFA-10	CS22-599	England	5 5	5 5	1 1	2 1	4 3	36
NFA-8	CS22-598	England	5 5	5 5	5 5	5 5	4 4	35
Nok-3	CS22-643	Netherlands	2 n	n n	1 1	4 4	4 3	80
Omo2-3	CS22-585	S Sweden	3 3	5 4	3 1	5 5	3 1	22
Oy-0	CS22-658	Norway	5 5	3 1	5 3	1 1	5 5	95
Pna-10	CS22-571	USA	5 5	5 5	1 n	5 4	5 5	8
Pna-17	CS22-570	USA	5 3	5 5	1 1	5 5	5 5	7
Pro-0	CS22-649	Spain	5 5	4 n	5 5	3 n	5 5	86
Pu2-23	CS22-593	Croatia	1 1	2 1	3 3	4 4	1 1	30
Pu2-7	CS22-592	Croatia	1 1	1 n	1 1	3 1	1 n	29
Ra-0	CS22-632	France	5 5	5 5	5 5	5 5	5 5	69
Ren-1	CS22-610	France	n n	5 5	1 n	5 3	3 1	47
Ren-11	CS22-611	France	3 3	5 5	3 n	5 5	3 1	48
Rmx-A02	CS22-568	USA	3 3	5 5	4 4	3 1	5 5	5
Rmx-A180	CS22-569	USA	4 4	5 5	2 1	2 1	5 5	6
RRS-10	CS22-565	USA	5 3	5 5	1 1	5 5	5 5	2
RRS-7	CS22-564	USA	n 1	1 1	1 1	1 1	n 3	1
Se-0	CS22-652	Spain	5 5	5 4	5 5	3 3	4 4	83
Shahdara	CS22-646	Tajikistan	4 1	2 1	2 1	1 1	1 1	89
Sorbo	CS22-653	Tajikistan	5 5	5 3	3 3	1 1	5 5	90
Spr1-2	CS22-582	S Sweden	3 3	3 1	2 3	1 1	4 3	19
Spr1-6	CS22-583	S Sweden	2 1	2 1	1 1	2 1	4 1	20
Sq-1	CS22-600	England	1 1	1 n	3 n	5 3	1 1	37
Sq-8	CS22-601	England	5 5	5 4	2 1	4 3	4 3	38
Tamm-2	CS22-604	Finland	5 5	5 5	3 3	1 1	5 5	41
Ts-1	CS22-647	Spain	2 1	2 1	1 1	5 4	5 3	84
Ts-5	CS22-648	Spain	2 n	3 1	2 2	1 1	2 1	85
Tsu-1	CS22-641	Japan	5 5	5 5	5 5	5 5	3 3	78
Ull2-3	CS22-587	S Sweden	5 5	5 5	3 3	5 5	5 5	24
Ull2-5	CS22-586	S Sweden	1 1	4 4	4 1	n n	3 1	23
Uod-7	CS22-613	Czech	2 1	5 5	4 3	2 1	2 1	50
Var2-6	CS22-581	S Sweden	1 1	2 1	1 1	4 3	1 1	18
Wa-1	CS22-644	Poland	2 1	1 1	3 1	n n	3 1	81
Wei-0	CS22-622	Switzerland	5 n	n n	5 5	1 1	5 5	59
Ws-0	CS22-623	Ukraine	1 1	2 1	5 5	1 1	5 5	60
Ws-2	CS22-659	Ukraine	1 1	1 1	5 5	1 1	5 5	96
Wt-5	CS22-637	Germany	1 n	1 n	3 1	1 1	3 1	74
Zdr-1	CS22-588	Czech	2 2	2 2	2 2	3 3	4 4	25
Zdr-6	CS22-589	Czech	3 3	3 3	1 1	n n	3 3	26
